# Supplementary material for: Correction: Developmental Changes in Composition and Morphology of Cuticular Waxes on Leaves and Spikes of Glossy and Glaucous Wheat (Triticum aestivum L.)
Source: PLoS One. 2015 Nov 18;10(11):e0143671. doi: 10.1371/journal.pone.0143671 (PMC4651351; doi:10.1371/journal.pone.0143671)
Supplement: S1 File — (ZIP) [file pone.0143671.s001.zip]

Archive with 6 entries (6 files):
- Fig.3.TIF
- Fig.4.TIF
- Fig.2.TIF
- Fig.5.TIF
- Fig.1.TIF
- Fig.6.TIF
